# Supplementary material for: Bioavailability of Lutein from Marigold Flowers (Free vs. Ester Forms): A Randomised Cross-Over Study to Assess Serum Response and Visual Contrast Threshold in Adults
Source: Nutrients. 2024 May 8;16(10):1415. doi: 10.3390/nu16101415 (PMC11123982; doi:10.3390/nu16101415)
Supplement: Supplementary file 1 [file nutrients-16-01415-s001.zip]

Archive with 1 entries (1 files):
- nutrients-2906935-supplementary.pdf
